# Supplementary material for: Dataset and analysis of editorial board composition of 165 Hindawi journals indexed and abstracted in PubMed based on affiliations
Source: Data Brief. 2018 May 19;19:520–5. doi: 10.1016/j.dib.2018.05.065 (PMC6139468; doi:10.1016/j.dib.2018.05.065)
Supplement: Supplementary file 2 — Supplementary material [file mmc2.xlsx]

## Sheet: Sheet1
	NAM	EURO	ASIA	SAM	AUST	AFR	TOTAL	Citescore	Percentile
Advances in Bioinformatics	13	28	3	0	0	0	44	1.48	66
Advances in Hematology	12	15	4	0	0	0	31	2.03	64
Advances in Medicine	123	150	56	6	13	3	351
Advances in Orthopedics	3	5	1	0	0	0	9	1.31	50
Advances in Pharmacological Sciences	11	4	4	1	1	0	21	2.26	85
Advances in Preventive Medicine	5	6	2	0	1	0	14
Advances in Urology	9	6	3	1	1	0	20	1.2	58
Advances in Virology	11	4	0	0	0	0	15	1.29	42
AIDS Research and Treatment	6	4	0	2	0	1	13	1.4	69
Analytical Cellular Pathology	5	18	2	2	4	0	31	1.68	79
Anatomy Research International	4	13	3	0	0	0	20
Anemia	3	8	3	1	0	0	15	1.86	55
Anesthesiology Research and Practice	6	6	3	0	0	0	15	1.8	65
Applied Bionics and Biomechanics	7	20	4	0	1	0	32	1.09	40
Archaea	8	10	3	0	0	0	21	1.78	53
Arthritis	3	10	1	0	1	0	15
Autism Research and Treatment	9	4	1	0	1	0	15
Autoimmune Diseases	6	6	1	0	2	0	15	2.36	62
Behavioural Neurology	9	38	10	0	1	0	58	1.71	77
Biochemistry Research International	22	7	3	1	2	0	35	1.61	36
Bioinorganic Chemistry and Applications	3	19	0	0	0	0	22	1.55	42
BioMed Research International	327	528	282	37	29	11	1214	2.32	84
Biotechnology Research International	4	4	4	3	1	0	16
Bone Marrow Research	9	6	0	0	0	0	15
Canadian Journal of Gastroenterology and Hepatology	15	8	2	0	0	0	25	1.6	61
Canadian Journal of Infectious Diseases and Medical Microbiology	25	40	0	1	1	0	67	0.99	34
Canadian Respiratory Journal	13	23	3	0	2	0	41	1	39
Cardiology Research and Practice	8	12	1	0	1	0	22	3.25	86
Case Reports in Anesthesiology	4	10	7	2	0	1	24
Case Reports in Cardiology	15	14	11	3	0	0	43
Case Reports in Critical Care	6	17	2	0	0	1	26
Case Reports in Dentistry	17	49	17	19	2	4	108	0.4	27
Case Reports in Dermatological Medicine	4	10	15	0	0	0	29
Case Reports in Emergency Medicine	3	6	13	0	0	2	24
Case Reports in Endocrinology	4	11	10	0	0	0	25
Case Reports in Gastrointestinal Medicine	3	13	21	2	1	0	40
Case Reports in Genetics	4	8	3	0	0	0	15
Case Reports in Hematology	6	15	10	0	0	1	32
Case Reports in Hepatology	4	10	7	1	0	0	22
Case Reports in Immunology	1	11	4	3	0	0	19
Case Reports in Infectious Diseases	7	16	7	2	0	5	37
Case Reports in Medicine	72	85	22	2	3	0	184
Case Reports in Nephrology	4	12	6	1	3	0	26
Case Reports in Neurological Medicine	11	14	8	1	0	0	34
Case Reports in Obstetrics and Gynecology	10	27	19	1	0	1	58
Case Reports in Oncological Medicine	10	19	12	0	0	0	41
Case Reports in Ophthalmological Medicine	10	16	16	0	0	0	42
Case Reports in Orthopedics	15	35	24	0	0	0	74
Case Reports in Otolaryngology	8	16	19	2	0	0	45
Case Reports in Pathology	16	27	12	1	2	0	58
Case Reports in Pediatrics	15	37	19	2	4	0	77
Case Reports in Psychiatry	8	13	5	0	1	0	27
Case Reports in Pulmonology	11	12	14	1	0	0	38
Case Reports in Radiology	7	21	14	0	2	0	44
Case Reports in Rheumatology	8	17	7	0	0	0	32
Case Reports in Surgery	17	57	25	0	2	4	105
Case Reports in Transplantation	7	14	2	0	0	1	24
Case Reports in Urology	5	17	13	0	0	5	40
Case Reports in Vascular Medicine	2	14	6	0	0	0	22
Cholesterol	7	7	1	0	0	0	15	2.04	64
Computational and Mathematical Methods in Medicine	19	43	21	0	5	0	88	1.18	63
Computational Intelligence and Neuroscience	16	43	5	0	1	0	65	1.2	85
Contrast Media & Molecular Imaging	3	12	0	0	1	0	16	3.13	89
Critical Care Research and Practice	14	4	0	0	1	0	19	2.23	83
Current Gerontology and Geriatrics Research	8	12	2	1	1	0	24	1.42	42
Depression Research and Treatment	8	8	1	0	1	0	18	1.67	81
Dermatology Research and Practice	7	15	0	0	0	0	22	1.43	68
Diagnostic and Therapeutic Endoscopy	6	8	1	0	0	0	15	1.32	33
Disease Markers	16	46	5	0	0	0	67	2.3	84
Emergency Medicine International	8	3	4	0	0	0	15
Enzyme Research	7	8	4	1	0	0	20	1.63	64
Evidence-Based Complementary and Alternative Medicine	54	97	63	4	19	3	240	2.04	80
Gastroenterology Research and Practice	23	61	17	0	2	0	103	2.04	57
Genetics Research International	6	4	1	1	3	0	15
HPB Surgery	2	12	2	0	0	0	16	1.26	66
Infectious Diseases in Obstetrics and Gynecology	13	2	0	0	1	0	16	1.2	59
Interdisciplinary Perspectives on Infectious Diseases	8	7	3	3	1	3	25	2.14	63
International Journal of Alzheimer’s Disease	4	7	3	0	1	0	15	1.65	55
International Journal of Analytical Chemistry	6	18	9	0	2	0	35	0.71	26
International Journal of Biomaterials	5	4	4	0	2	0	15	1.98	58
International Journal of Biomedical Imaging	7	4	6	0	0	0	17	2.08	78
International Journal of Breast Cancer	3	10	1	0	0	0	14	1.84	58
International Journal of Cell Biology	7	10	2	0	0	0	19	3.93	76
International Journal of Chronic Diseases	14	27	7	4	3	0	55
International Journal of Dentistry	11	17	10	3	1	1	43	1.8	74
International Journal of Endocrinology	7	42	7	0	2	0	58	2.56	63
International Journal of Food Science	15	8	2	0	0	0	25	1.08	54
International Journal of Genomics	5	11	0	1	0	0	17	2.15	71
International Journal of Hepatology	2	9	5	0	0	0	16	1.67	46
International Journal of Hypertension	4	6	4	0	1	0	15	1.8	51
International Journal of Inflammation	8	4	2	0	1	0	15	3.01	69
International Journal of Medicinal Chemistry	3	9	2	0	0	1	15
International Journal of Microbiology	14	12	5	1	0	0	32	2.35	65
International Journal of Nephrology	8	5	2	0	0	0	15	1.23	46
International Journal of Otolaryngology	7	15	0	1	2	0	25
International Journal of Pediatrics	11	5	4	0	1	0	21
International Journal of Peptides	12	18	8	0	2	1	41	1.92	22
International Journal of Plant Genomics	17	17	16	2	2	0	54	1.8	37
International Journal of Reproductive Medicine	4	13	1	0	1	0	19
International Journal of Rheumatology	9	3	1	0	0	0	13	2.42	68
International Journal of Surgical Oncology	9	6	5	0	0	0	20	1.96	73
International Journal of Telemedicine and Applications	5	11	1	0	1	0	18	2.2	72
International Journal of Vascular Medicine	10	3	0	0	1	0	14	1.98	69
Journal of Addiction	14	9	0	0	2	0	25
Journal of Aging Research	7	7	1	1	2	0	18	2.12	69
Journal of Analytical Methods in Chemistry	6	41	3	4	0	1	55	1.17	60
Journal of Blood Transfusion	6	7	2	1	0	0	16
Journal of Cancer Epidemiology	8	4	0	0	1	0	13	5.57	90
Journal of Diabetes Research	27	44	6	0	0	0	77	2.64	65
Journal of Drug Delivery	7	8	5	0	1	1	22
Journal of Environmental and Public Health	13	4	5	0	1	1	24	1.52	64
Journal of Healthcare Engineering	6	15	4	0	0	0	25	1.12	61
Journal of Immunology Research	16	10	9	0	3	1	39	3.25	92
Journal of Lipids	10	5	2	0	0	0	17
Journal of Nucleic Acids	4	6	5	0	0	0	15	1.52	36
Journal of Nutrition and Metabolism	9	7	0	0	1	0	17	2.11	78
Journal of Obesity	12	8	1	0	2	0	23	3.08	75
Journal of Oncology	18	12	3	0	1	0	34	3.53	79
Journal of Ophthalmology	18	41	10	1	3	1	74	1.78	66
Journal of Osteoporosis	8	4	2	0	1	0	15	1.76	54
Journal of Parasitology Research	6	4	1	2	0	0	13	1.52	49
Journal of Pathogens	8	8	2	0	1	1	20
Journal of Pharmaceutics	6	15	20	1	1	1	44
Journal of Pregnancy	3	9	1	0	1	0	14	2.1	78
Journal of Sexually Transmitted Diseases	51	28	10	4	2	14	109
Journal of Skin Cancer	7	7	0	0	0	0	14	1	49
Journal of Sports Medicine	3	7	2	0	3	1	16
Journal of Thyroid Research	9	4	1	0	0	0	14	1.91	52
Journal of Toxicology	16	2	0	0	1	2	21	2	52
Journal of Transplantation	6	7	1	0	1	0	15
Journal of Tropical Medicine	3	5	4	1	0	0	13	1.38	57
Journal of Veterinary Medicine	11	20	1	6	0	0	38
Malaria Research and Treatment	5	5	6	0	0	3	19
Mediators of Inflammation	9	40	5	3	0	1	58	3.52	72
Minimally Invasive Surgery	6	6	3	0	0	0	15	1.39	29
Multiple Sclerosis International	5	9	0	0	1	0	15
Neural Plasticity	16	8	3	1	1	0	29	3.21	84
Neurology Research International	8	5	1	0	1	0	15	1.93	49
Neuroscience Journal	15	18	4	0	0	0	37
Nursing Research and Practice	7	8	0	1	4	0	20
Obstetrics and Gynecology International	11	7	0	0	1	0	19
Occupational Therapy International	9	1	0	0	2	0	12	0.67	43
Oxidative Medicine and Cellular Longevity	23	45	3	2	6	0	79	4.37	97
Pain Research and Management	7	18	2	0	1	0	28	2.08	80
Pain Research and Treatment	6	8	0	0	1	0	15	1.65	63
Parkinson’s Disease	4	9	2	1	0	0	16	2.02	71
Pathology Research International	11	5	2	0	0	0	18	1.78	57
Plastic Surgery International	4	5	6	0	0	0	15
PPAR Research	15	10	4	1	1	0	31	2.63	74
Prostate Cancer	9	5	0	0	1	0	15	2.42	91
Psychiatry Journal	13	18	3	0	2	0	36
Pulmonary Medicine	4	10	3	0	1	0	18	2.07	63
Radiology Research and Practice	2	9	1	1	0	0	13
Rehabilitation Research and Practice	7	10	4	0	1	0	22
Sarcoma	14	12	5	0	0	0	31	2.13	79
Scanning	7	23	3	1	0	0	34	1.27	62
Schizophrenia Research and Treatment	4	9	1	1	0	0	15
Scientifica	251	250	69	23	22	3	618
Sleep Disorders	5	8	0	1	0	0	14
Stem Cells International	21	25	9	0	0	0	55	3.41	68
Stroke Research and Treatment	3	2	1	0	0	0	6	2.61	76
Surgery Research and Practice	9	36	21	1	0	0	67
The Scientific World Journal	171	421	194	33	18	4	841	1.06	59
Tuberculosis Research and Treatment	5	5	2	1	0	1	14
Veterinary Medicine International	8	7	2	0	1	1	19	0.86	64
